# Supplementary material for: Wine Volatilome as Affected by Tartaric Stabilization Treatments: Cold Stabilization, Carboxymethylcellulose and Metatartaric Acid
Source: Foods. 2024 Aug 28;13(17):2734. doi: 10.3390/foods13172734 (PMC11394989; doi:10.3390/foods13172734)
Supplement: Supplementary file 1 [file foods-13-02734-s001.zip]

Archive with 1 entries (1 files):
- foods-3058377-supplementary.pdf
